# Supplementary material for: Allovahlkampfia spelaea Causing Keratitis in Humans
Source: PLoS Negl Trop Dis. 2016 Jul 14;10(7):e0004841. doi: 10.1371/journal.pntd.0004841 (PMC4945048; doi:10.1371/journal.pntd.0004841)
Supplement: S3 File — (TXT) [file pntd.0004841.s005.txt]

GCTTTCGTGTTTGATATCCGCGTAGGGATCATTTTTGTGGGGTTTTTGTCTGGTAATATCTTTTTAGATATTATGTCGCCAAAGTATTTTATACTTTACCCTTTGTGTTCCGCGACAAACACGTCGCATAACTTTTAGTTATGTGTTTTGTGTATCCTTTTTGAAAAAAAAGGTGCCAAACTTCATCTTCAAGTCTTCATAATGGATGACTTGGCTCTTGTATCGATGAAGAACGCAGTGAAAGGCGAAACGTAATGTGAATCGCAACTAACAGTGAATCATCGAATCTTTGAACGCAGGCCGCGCCTTGCATATCACTTGTGTTATCGCAAGGCATCTACGTATGAGTGTCAGCCTATCATCCTTTTGGTTTAATAATAATATTATTTATTATTGAATCCATTATGCGAGTATCATTTATTTGATACACGCGTTTAACAAAGTTTGTGTCTGGCCTCATATGTGAAGGTACCCGCGTATG
