# Supplementary material for: Allovahlkampfia spelaea Causing Keratitis in Humans
Source: PLoS Negl Trop Dis. 2016 Jul 14;10(7):e0004841. doi: 10.1371/journal.pntd.0004841 (PMC4945048; doi:10.1371/journal.pntd.0004841)
Supplement: S10 File — (TXT) [file pntd.0004841.s012.txt]

TTTGTCTAGACTAGCCATGCACATGTAAGATCGGCATAGGCTTTACTGCTTCGGCAGTTT
GCTCATTGTTAATCTGTGGACAGCTCATTATAACAGTTATACACTTAGCCACTGGTACGT
TTGGCGCAAGCCAATTACAAGGATAACTTTGTCAAATGCAGCGATAATACTTGAGTGACG
AGTCGGTGCAAGCCGACTGGCATTAGCGTAAATGTCTCACGATTGTGAGGAAACCGCGCT
ACTGTAACTCTTGGTTTACTGGTGGGCTTGCTCATCAGTGGCCGGAGCGTCGACCATTAG
GAGTGCGCAAGCACATAAAGTTTGTCAGACAGTGTTTTAATAAGGCTCTGTATGGTAGCT
TTTACTAGTGGCCAGGAAGAGGTGTTTCTTATCTATCAGCTGAAGTTGTTTCAGTAAGGG
TAAAACACGGCGATTACGGATACGGGGGATCAGTGTCTGATTCCGGAGAGGGAGCCTGAG
AAATGGCTACTACATCTAAGGACGGCAGCAGGCGCGAAAATTACCCAATCTCAATTCGAG
GAGGTAGTGACAAGAAATAACAACTTTACACCACTTGGTGGAAAGGTACTATTTAATAGT
TCGGAATGGTTTTAGATTAAAATTCTATTAGAGTAACGACTAGAGGAAAAGTCTGGTGCC
AGCACCCGCGGTAATTCCAGCTCTAGTAGCGTATATTAATACTGTTGTAGTTAAAACGCT
CGTAGTTGACCTAAGGACCATAGGTTTGAATTCGGTACTAGCCCGTTCTTATGCAGCTCC
GTGTTATAACGGGGTTGTGGGGCGCGTGGCTGGTATCCTTGGCATCTGTCCCCATGGTAT
TGACCTTGGGAGTTCAGGTGTGGGTCTTACTGTGTCCGATCTCATTCCCCCCCTGGGGAA
GGCCTTATGGTACAACTGTAAACAAATCAGAGTGCTCAAAGCAGGCATTGTCAATGGGGA
TTTATTCTCAGTTTTGCTTGAATGATTTAGCATGGGATTGTCTTGGAGCCGTGAATAGTG
CCTATTCGTTCTCGGGTAGGTTACTGTTCACTGGCGCTTGTAATGTGAAGCAGGGAGAGG
GCTCAAGTACTATGGTGCTAGAGGTGAAATTTAGATACCAGCATATGACTTTCTGATGCG
AAAGCTGTTATTGTCCAATACACTTCTTTCGATCAGGGACGAAAGTTAGGGGATCGAAGA
TGATTAGATACCGTCGTAGTCCTAACTATAAACGATACCAACAAGAGATTGGTAGTGAAA
CCATTTAATAGATCCTCTCAGAATCCAAGGGAAACCTAAAGTCTTTGGGTTCTGGGGGGA
GTATAGTCGCAAGGCCGAAACTTAAAGGAATTGACGGAAAGGCACCACCAGGAGTGGAGT
TTGCGGCTTAATTCGACTCAACGCGGGAAAACTCACCAGGTCAGGACAGAGGTATGATTG
ACAGGTTGAAAGTCTTTTCTTGATTCTCTGGATGGTGGTGCATGGCCGTTCTTAGTTCGT
GGAGTGATTTGTCTTGTTAATTCAGTTAACGAACGACACCTTAACCTACTAACTAGGCTA
TAGGCCAGTCTTCAGGCTGGTCAGTTTCTTCCGGGTGGTTCTACAACATCAAGGGAGGGG
CGGCTGGGGTCGGGTCGGGGTGGTTCGTATGAGCCATCTCTTGAAACCTATAATATGGGA
CTTGCCTTCGGGTTAGTCCTTGCTTCTTAGAGGGACAATACTTCGTTTATATTAGAGTAA
GGAAGTTTAAGGCAATAACAGGTCTGTGATGCCCTTAGATGTCCTGGGCAGCACGCGTAC
TACACTGTTAATACTAACAAGTCAGTACAATGTGAATACTTCGGTGTTCACTGGCCTTCT
CCTTAAAGGAGTGGGAAATCTTTTCAAACATTAACGTGACAGGGATAGCTGTTTGGAATT
CCATCTTGAACGAGGAATTCCTAGTAATCGCGATTCATTATATCGCATTGATTACGTCCC
TGCCTTTTGTACACACCGCCCGTCGCTCCTACCGATGGAACAAAAAGGTGAATTTGACGG
ACTTGAGCTTCGGCTTGGGGAAATTAACTGAACCTTTTTGTTTGTAGGAAGGAGAAGTCG
TAACAAGGTCTTCGTAGGTGAACCTGCGGAGGTAACAAAAAGACCGAAC
